# Supplementary material for: Impacts of land use and invasive species on native avifauna of Mo’orea, French Polynesia
Source: PeerJ. 2017 Sep 15;5:e3761. doi: 10.7717/peerj.3761 (PMC5602700; doi:10.7717/peerj.3761)
Supplement: Supplemental Information 1 — The raw data R script used to find detectibility. [file peerj-05-3761-s001.r]

## Change to match your computer
setwd("~/Desktop/R/RBirdCorrelation")


## Required package
library("unmarked")
library("MuMIn")

## Get survey data and covariates
data<-read.csv("BrettFurnas9SurveysPerSite.csv",as.is=T)
data$Occupancy[382]<-1# Was a 3, is this a typo?
data$Canopy.Cover<- data$Canopy.Cover/100
survey<-get.survey(data)


## Create unmarked frame for a single species species:
umf.comy<-get.umf(survey,"Common Myna")
umf.cowa<-get.umf(survey,"Common Waxbill")
umf.ggfd<-get.umf(survey,"Grey-green Fruit Dove")
umf.moki<-get.umf(survey,"Mo'orean Kingfisher")
umf.rbfi<-get.umf(survey,"Red-browed Firetail")
umf.rvbu<-get.umf(survey,"Red-vented Bulbul")
umf.rjfo<-get.umf(survey,"Red Jungle Fowl")
umf.silv<-get.umf(survey,"Silvereye")
umf.zedo<-get.umf(survey,"Zebra Dove")


##FOR MO'OREAN KINGFISHER
model.moki.D1<-occu(~1 ~ 1, data=umf.moki)
model.moki.D2<-occu(~before + after ~ 1, data=umf.moki)
model.moki.D3<-occu(~ canopy ~ 1, data=umf.moki)
model.moki.D4<-occu(~ before + after + canopy ~ 1, data=umf.moki)
model.moki.D5<-occu(~ habitat ~ 1, data=umf.moki)
model.moki.D6<-occu(~ before + after + habitat~ 1, data=umf.moki)
model.moki.D7<-occu(~ before + after + habitat + canopy~ 1, data=umf.moki)


models.set.mokiD<- model.sel('Intercept Only'= model.moki.D1,
                             'before + after'= model.moki.D2,
                             'canopy'= model.moki.D3,
                             'before + after + canopy'= model.moki.D4)


models.set.mokiD # Here are the results

x.fit<-seq(1,100,1)
x.fit.c<-(x.fit-survey[["standards"]]["canopy","mn"])/survey[["standards"]]["canopy","sd"]
y.fit<- predict(model.moki.D3, newdata= data.frame(canopy=x.fit.c), type = 'det')
plot(x.fit, y.fit$Predicted, type="l", ylim=c(0,1), ylab="Detection Probability", xlab="Canopy Cover", lwd = 2, main = "Detectibility of Mo'orean Kingfisher", col = "blue")
points(x.fit, y.fit$lower, type = "l", lty=2, col = "blue") 
points(x.fit, y.fit$upper, type = "l", lty=2, col = "blue")

### For Common Waxbill 
model.cowa.D1<-occu(~1 ~ 1, data=umf.cowa)
model.cowa.D2<-occu(~before + after ~ 1, data=umf.cowa)
model.cowa.D3<-occu(~ canopy ~ 1, data=umf.cowa)
model.cowa.D4<-occu(~ before + after + canopy ~ 1, data=umf.cowa)
model.cowa.D5<-occu(~ habitat ~ 1, data=umf.cowa)
model.cowa.D6<-occu(~ before + after + habitat~ 1, data=umf.cowa)
model.cowa.D7<-occu(~ before + after + habitat + canopy~ 1, data=umf.cowa)


models.set.cowaD<- model.sel('Intercept Only'= model.cowa.D1,
                             'before + after'= model.cowa.D2,
                             'canopy'= model.cowa.D3,
                             'before + after + canopy'= model.cowa.D4,
                             'habitat' = model.cowa.D5,
                             'before + after +habitat'=model.cowa.D6,
                             'before + after + habitat + canopy'=model.cowa.D7)


models.set.cowaD # Here are the results


x.fit<-seq(1,100,1)
x.fit.c<-(x.fit-survey[["standards"]]["canopy","mn"])/survey[["standards"]]["canopy","sd"]
y.fit<- predict(model.cowa.D3, newdata= data.frame(canopy=x.fit.c), type = 'det')
plot(x.fit, y.fit$Predicted, type="l", ylim=c(0,1), ylab="Detection Probability", xlab="Canopy Cover", lwd = 2, main = "Detectibility of Common Waxbill", col = "blue")
points(x.fit, y.fit$lower, type = "l", lty=2, col = "blue")
points(x.fit, y.fit$upper, type = "l", lty=2, col = "blue")


###FOR COMMON MYNA

model.comy.D1<-occu(~1 ~ 1, data=umf.comy)
model.comy.D2<-occu(~before + after ~ 1, data=umf.comy)
model.comy.D3<-occu(~ canopy ~ 1, data=umf.comy)
model.comy.D4<-occu(~ before + after + canopy ~ 1, data=umf.comy)
model.comy.D5<-occu(~ habitat ~ 1, data=umf.comy)
model.comy.D6<-occu(~ before + after + habitat~ 1, data=umf.comy)
model.comy.D7<-occu(~ before + after + habitat + canopy~ 1, data=umf.comy)


models.set.comyD<- model.sel('Intercept Only'= model.comy.D1,
                             'before + after'= model.comy.D2,
                             'canopy'= model.comy.D3,
                             'before + after + canopy'= model.comy.D4,
                             'habitat' = model.comy.D5,
                             'before + after +habitat'=model.comy.D6,
                             'before + after + habitat + canopy'=model.comy.D7)


models.set.comyD # Here are the results


x.fit<-seq(1,100,1)
x.fit.c<-(x.fit-survey[["standards"]]["canopy","mn"])/survey[["standards"]]["canopy","sd"]
y.fit<- predict(model.comy.D3, newdata= data.frame(canopy=x.fit.c), type = 'det')
plot(x.fit, y.fit$Predicted, type="l", ylim=c(0,1), ylab="Detection Probability", xlab="Canopy Cover", lwd = 2, main = "Detectibility of Common Myna", col = "blue")
points(x.fit, y.fit$lower, type = "l", lty=2, col = "blue")
points(x.fit, y.fit$upper, type = "l", lty=2, col = "blue")


### FOR Grey-green Fruit Dove
model.ggfd.D1<-occu(~1 ~ 1, data=umf.ggfd)
model.ggfd.D2<-occu(~before + after ~ 1, data=umf.ggfd)
model.ggfd.D3<-occu(~ canopy ~ 1, data=umf.ggfd)
model.ggfd.D4<-occu(~ before + after + canopy ~ 1, data=umf.ggfd)
model.ggfd.D5<-occu(~ habitat ~ 1, data=umf.ggfd)
model.ggfd.D6<-occu(~ before + after + habitat~ 1, data=umf.ggfd)
model.ggfd.D7<-occu(~ before + after + habitat + canopy~ 1, data=umf.ggfd)


models.set.ggfdD<- model.sel('Intercept Only'= model.ggfd.D1,
                             'before + after'= model.ggfd.D2,
                             'canopy'= model.ggfd.D3,
                             'before + after + canopy'= model.ggfd.D4,
                             'habitat' = model.ggfd.D5,
                             'before + after +habitat'=model.ggfd.D6,
                             'before + after + habitat + canopy'=model.ggfd.D7)


models.set.ggfdD # Here are the results


x.fit<-seq(1,100,1)
x.fit.c<-(x.fit-survey[["standards"]]["canopy","mn"])/survey[["standards"]]["canopy","sd"]
y.fit<- predict(model.ggfd.D3, newdata= data.frame(canopy=x.fit.c), type = 'det')
plot(x.fit, y.fit$Predicted, type="l", ylim=c(0,1), ylab="Detection Probability", xlab="Canopy Cover", lwd = 2, main = "Detectibility of Grey-green Fruit Dove", col = "blue")
points(x.fit, y.fit$lower, type = "l", lty=2, col = "blue")
points(x.fit, y.fit$upper, type = "l", lty=2, col = "blue")


### FOR Red-vented Bulbul
model.rvbu.D1<-occu(~1 ~ 1, data=umf.rvbu)
model.rvbu.D2<-occu(~before + after ~ 1, data=umf.rvbu)
model.rvbu.D3<-occu(~ canopy ~ 1, data=umf.rvbu)
model.rvbu.D4<-occu(~ before + after + canopy ~ 1, data=umf.rvbu)
model.rvbu.D5<-occu(~ habitat ~ 1, data=umf.rvbu)
model.rvbu.D6<-occu(~ before + after + habitat~ 1, data=umf.rvbu)
model.rvbu.D7<-occu(~ before + after + habitat + canopy~ 1, data=umf.rvbu)


models.set.rvbuD<- model.sel('Intercept Only'= model.rvbu.D1,
                             'before + after'= model.rvbu.D2,
                             'canopy'= model.rvbu.D3,
                             'before + after + canopy'= model.rvbu.D4,
                             'habitat' = model.rvbu.D5,
                             'before + after +habitat'=model.rvbu.D6)
                             'before + after + habitat + canopy'=model.rvbu.D7)


models.set.rvbuD # Here are the results

x.fit<-seq(1,100,1)
x.fit.c<-(x.fit-survey[["standards"]]["canopy","mn"])/survey[["standards"]]["canopy","sd"]
y.fit<- predict(model.rvbu.D3, newdata= data.frame(canopy=x.fit.c), type = 'det')
plot(x.fit, y.fit$Predicted, type="l", ylim=c(0,1), ylab="Detection Probability", xlab="Canopy Cover", lwd = 2, main= "Detectibility of Red-vented Bulbul", col = "blue")
points(x.fit, y.fit$lower, type = "l", lty=2, col = "blue")
points(x.fit, y.fit$upper, type = "l", lty=2, col = "blue")


### FOR Red-browed Firetail 
model.rbfi.D1<-occu(~1 ~ 1, data=umf.rbfi)
model.rbfi.D2<-occu(~before + after ~ 1, data=umf.rbfi)
model.rbfi.D3<-occu(~ canopy ~ 1, data=umf.rbfi)
model.rbfi.D4<-occu(~ before + after + canopy ~ 1, data=umf.rbfi)
model.rbfi.D5<-occu(~ habitat ~ 1, data=umf.rbfi)
model.rbfi.D6<-occu(~ before + after + habitat~ 1, data=umf.rbfi)
model.rbfi.D7<-occu(~ before + after + habitat + canopy~ 1, data=umf.rbfi)


models.set.rbfiD<- model.sel('Intercept Only'= model.rbfi.D1,
                             'before + after'= model.rbfi.D2,
                             'canopy'= model.rbfi.D3,
                             'before + after + canopy'= model.rbfi.D4)


models.set.rbfiD # Here are the results

x.fit<-seq(1,100,1)
x.fit.c<-(x.fit-survey[["standards"]]["canopy","mn"])/survey[["standards"]]["canopy","sd"]
y.fit<- predict(model.rbfi.D3, newdata= data.frame(canopy=x.fit.c), type = 'det')
plot(x.fit, y.fit$Predicted, type="l", ylim=c(0,1), ylab="Detection Probability", xlab="Canopy Cover", lwd = 2, main = "Detectibility of Red-browed Firetail", col = "blue")
points(x.fit, y.fit$lower, type = "l", lty=2, col = "blue")
points(x.fit, y.fit$upper, type = "l", lty=2, col = "blue")

## FOR Red Jungle Fowl
model.rjfo.D1<-occu(~1 ~ 1, data=umf.rjfo)
model.rjfo.D2<-occu(~before + after ~ 1, data=umf.rjfo)
model.rjfo.D3<-occu(~ canopy ~ 1, data=umf.rjfo)
model.rjfo.D4<-occu(~ before + after + canopy ~ 1, data=umf.rjfo)
model.rjfo.D5<-occu(~ habitat ~ 1, data=umf.rjfo)
model.rjfo.D6<-occu(~ before + after + habitat~ 1, data=umf.rjfo)
model.rjfo.D7<-occu(~ before + after + habitat + canopy~ 1, data=umf.rjfo)


models.set.rjfoD<- model.sel('Intercept Only'= model.rjfo.D1,
                             'before + after'= model.rjfo.D2,
                             'canopy'= model.rjfo.D3,
                             'before + after + canopy'= model.rjfo.D4)


models.set.rjfoD # Here are the results

x.fit<-seq(1,100,1)
x.fit.c<-(x.fit-survey[["standards"]]["canopy","mn"])/survey[["standards"]]["canopy","sd"]
y.fit<- predict(model.rjfo.D3, newdata= data.frame(canopy=x.fit.c), type = 'det')
plot(x.fit, y.fit$Predicted, type="l", ylim=c(0,1), ylab="Detection Probability", xlab="Canopy Cover", lwd = 2, main = "Detectibility of Red Jungle Fowl", col = "blue")
points(x.fit, y.fit$lower, type = "l", lty=2, col = "blue")
points(x.fit, y.fit$upper, type = "l", lty=2, col = "blue")


## FOR Silvereye
model.silv.D1<-occu(~1 ~ 1, data=umf.silv)
model.silv.D2<-occu(~before + after ~ 1, data=umf.silv)
model.silv.D3<-occu(~ canopy ~ 1, data=umf.silv)
model.silv.D4<-occu(~ before + after + canopy ~ 1, data=umf.silv)
model.silv.D5<-occu(~ habitat ~ 1, data=umf.silv)
model.silv.D6<-occu(~ before + after + habitat~ 1, data=umf.silv)
model.silv.D7<-occu(~ before + after + habitat + canopy~ 1, data=umf.silv)


models.set.silvD<- model.sel('Intercept Only'= model.silv.D1,
                             'before + after'= model.silv.D2,
                             'canopy'= model.silv.D3,
                             'before + after + canopy'= model.silv.D4)


models.set.silvD # Here are the results

x.fit<-seq(1,100,1)
x.fit.c<-(x.fit-survey[["standards"]]["canopy","mn"])/survey[["standards"]]["canopy","sd"]
y.fit<- predict(model.silv.D3, newdata= data.frame(canopy=x.fit.c), type = 'det')
plot(x.fit, y.fit$Predicted, type="l", ylim=c(0,1), ylab="Detection Probability", xlab="Canopy Cover", lwd = 2, main = "Detectibility of Silvereye", col = "blue") 
points(x.fit, y.fit$lower, type = "l", lty=2, col = "blue") 
points(x.fit, y.fit$upper, type = "l", lty=2, col = "blue")


## FOR zebra dove
model.zedo.D1<-occu(~1 ~ 1, data=umf.zedo)
model.zedo.D2<-occu(~before + after ~ 1, data=umf.zedo)
model.zedo.D3<-occu(~ canopy ~ 1, data=umf.zedo)
model.zedo.D4<-occu(~ before + after + canopy ~ 1, data=umf.zedo)
model.zedo.D5<-occu(~ habitat ~ 1, data=umf.zedo)
model.zedo.D6<-occu(~ before + after + habitat~ 1, data=umf.zedo)
model.zedo.D7<-occu(~ before + after + habitat + canopy~ 1, data=umf.zedo)


models.set.zedoD<- model.sel('Intercept Only'= model.zedo.D1,
                             'before + after'= model.zedo.D2,
                             'canopy'= model.zedo.D3,
                             'before + after + canopy'= model.zedo.D4)


models.set.zedoD # Here are the results

x.fit<-seq(1,100,1)
x.fit.c<-(x.fit-survey[["standards"]]["canopy","mn"])/survey[["standards"]]["canopy","sd"]
y.fit<- predict(model.zedo.D3, newdata= data.frame(canopy=x.fit.c), type = 'det')
plot(x.fit, y.fit$Predicted, type="l", ylim=c(0,1), ylab="Detection Probability", xlab="Canopy Cover", lwd = 2, main = "Detectibility of Zebra Dove", col = "blue") 
points(x.fit, y.fit$lower, type = "l", lty=2)
points(x.fit, y.fit$upper, type = "l", lty=2)


########
########
######## RUN THESE FIRST
#### FUNCTIONS
get.survey<-function(data){
  
  data$Survey2<-NA
  data$Survey2[data$Day==1 &data$Time=="Before"]<-1
  data$Survey2[data$Day==1 &data$Time=="During"]<-2
  data$Survey2[data$Day==1 &data$Time=="After"]<-3
  data$Survey2[data$Day==2 &data$Time=="Before"]<-4
  data$Survey2[data$Day==2 &data$Time=="During"]<-5
  data$Survey2[data$Day==2 &data$Time=="After"]<-6
  data$Survey2[data$Day==3 &data$Time=="Before"]<-7
  data$Survey2[data$Day==3 &data$Time=="During"]<-8
  data$Survey2[data$Day==3 &data$Time=="After"]<-9
  
  species<-sort(unique(data$Species))
  n.species<-length(species)
  sites<-sort(unique(data$Site))
  n.sites<-length(sites)
  surveys<-1:9
  n.surveys<-length(surveys)
  
  # detection histories
  y<-array(NA,dim=c(n.sites,n.surveys,n.species))
  dimnames(y)<-list(sites,surveys,species)
  
  for(i in 1:n.species){
    for(j in 1:n.sites){
      for(k in 1:n.surveys){
        temp.1<-subset(data,Species==species[i] & Site==sites[j] & Survey2==surveys[k])
        y[j,k,i]<-temp.1$Occupancy
      } # k
    } # j
  } # i
  
  # site covariates
  habitat<-elevation<-canopy<-rep(NA,n.sites)
  for(j in 1:n.sites){
    temp.2<-subset(data,Site==sites[j])
    habitat[j]<-unique(temp.2$Habitat)
    elevation[j]<-unique(temp.2$Elevation)
    canopy[j]<-unique(temp.2$Canopy.Cover)
    # survey covariates (could use survey date or temperature)
  } # j
  
  # other survey covariates
  time<-array(c(1,0,0,1,0,0,1,0,0,0,1,0,0,1,0,0,1,0,0,0,1,0,0,1,0,0,1),dim=c(9,3))
  dimnames(time)<-list(1:9,c("B","D","A"))
  
  # standardize continuous covariates
  standards<-array(NA,dim=c(2,2))
  dimnames(standards)<-list(c("elevation","canopy"),c("mn","sd"))
  standards["elevation","mn"]<-mean(elevation)
  standards["elevation","sd"]<-sd(elevation)
  standards["canopy","mn"]<-mean(canopy)
  standards["canopy","sd"]<-sd(canopy)
  
  elevation<-(elevation-standards["elevation","mn"])/standards["elevation","sd"]
  canopy<-(canopy-standards["canopy","mn"])/standards["canopy","sd"]
  
  
  # output
  out<-list(y,habitat,elevation,canopy,time,standards)
  names(out)<-c("y","habitat","elevation","canopy","time","standards")
  
  return(out)
}


#### Get unmarked frame for occupancy modeling
get.umf<-function(survey,spp){
  y<-survey[["y"]][,,spp]
  umf<- unmarkedFrameOccu(y=y,
                          siteCovs = data.frame(habitat=factor(survey[["habitat"]]),
                                                elevation=survey[["elevation"]],
                                                canopy=survey[["canopy"]]),
                          obsCovs = list(
                            before=t(array(survey[["time"]][,1],dim=c(9,dim(y)[[1]]))),
                            during=t(array(survey[["time"]][,2],dim=c(9,dim(y)[[1]]))),
                            after=t(array(survey[["time"]][,3],dim=c(9,dim(y)[[1]])))
                          )
  )
  
  return(umf)
}

## WHAT YOU USE FOR X.FIT AND Y.FIT
x.fit<-seq(1,100,1)
x.fit.c<-(x.fit-survey[["standards"]]["canopy","mn"])/survey[["standards"]]["canopy","sd"]
y.fit<-data.frame(canopy=x.fit.c)
